# Supplementary material for: A comprehensive influenza reporter virus panel for high-throughput deep profiling of neutralizing antibodies
Source: Nat Commun. 2021 Mar 19;12:1722. doi: 10.1038/s41467-021-21954-2 (PMC7979723; doi:10.1038/s41467-021-21954-2)
Supplement: Supplementary file 3 — Source Data [file 41467_2021_21954_MOESM3_ESM.xlsx]

## Sheet: Figure 2a
	log10 (IC80 (µg/ml))
	R3 ELISA	R3 Fluoroscence
H1N1
CR6261; A/Michigan/45/2015, H1N1	0.193831	-0.0918279
MEDI8852; A/Michigan/45/2015, H1N1	0.096201	-0.297937
CR6261; A/Michigan/45/2015, H1N1	0.05281	-0.439
MEDI8852; A/Michigan/45/2015, H1N1	0.23722	-0.316
FI6v3; A/Michigan/45/2015, H1N1	-0.1425	-0.6451
CR6261; A/Michigan/45/2015, H1N1	0.49034	-0.1316
MEDI8852; A/Michigan/45/2015, H1N1	0.72537	-0.0701
FI6v3; A/Michigan/45/2015, H1N1	0.46503	-0.2545
CR6261; A/Solomon Islands/03/2006, H1N1	-0.2148	-0.1786
MEDI8852; A/Solomon Islands/03/2006, H1N1	-0.4679	-0.439
FI6v3; A/Solomon Islands/03/2006, H1N1	-0.8006	-0.5619
CL6649; A/Solomon Islands/03/2006, H1N1	-1.5707	-1.6214
CR6261; A/USSR/90/1977,H1N1	0.54458	-0.2437
MEDI8852; A/USSR/90/1977,H1N1	-0.2473	-0.457
FI6v3; A/USSR/90/1977, H1N1	-0.4317	-0.6704
5J8; A/USSR/90/1977, H1N1	-0.4028	-0.5619
CR6261; A/Weiss/1943, H1N1	0.21553	0.12151
MEDI8852; A/Weiss/1943, H1N1	-0.7174	-0.1497
FI6v3; A/Weiss/1943, H1N1	-0.5257	-0.2039
5J8; A/Weiss/1943, H1N1	-0.7246	-0.6921
H3N2
CR8020; A/Hong Kong/4801/2014, H3N2	-0.135219	-0.258161
C05; A/Hong Kong/4801/2014, H3N2	-0.948806	-1.35379
MEDI8852; A/Hong Kong/4801/2014, H3N2	0.0094186	-0.692074
CR8020; A/Hong Kong/4801/2014, H3N2	0.63859	0.22999
MEDI8852; A/Hong Kong/4801/2014, H3N2	0.28785	0.29146
FI6v3; A/Hong Kong/4801/2014, H3N2	1.27138	0.63136
C05; A/Hong Kong/4801/2014, H3N2	-0.5981	-0.5691
F045-092; A/Hong Kong/4801/2014, H3N2	-0.4064	-0.7065
CR8020; A/Switzerland/9715293/2013, H3N2	0.89894	0.851933
C05; A/Switzerland/9715293/2013, H3N2	-1.07898	-1.43696
MEDI8852; A/Switzerland/9715293/2013, H3N2	0.689215	0.544578
CR8020; A/Switzerland/9715293/2013, H3N2	1.29669	0.728991
C05; A/Switzerland/9715293/2013, H3N2	-0.865639	-1.36102
MEDI8852; A/Switzerland/9715293/2013, H3N2	0.866397	0.602433
CR8020; A/Switzerland/9715293/2013, H3N2	0.70368	0.46141
MEDI8852; A/Switzerland/9715293/2013, H3N2	0.78323	0.50119
FI6V3; A/Switzerland/9715293/2013, H3N2	1.39794	0.88086
C05; A/Switzerland/9715293/2013, H3N2	-1.1296	-1.2525
F045-092; A/Switzerland/9715293/2013, H3N2	1.39794	0.39271
CR8020; A/Perth/16/2009, H3N2	0.41802	0.226375
MEDI8852; A/Perth/16/2009, H3N2	-0.149683	-0.124371
CR8020; A/Perth/16/2009, H3N2	0.598817	0.584353
C05; A/Perth/16/2009, H3N2	-2.22	-2.07698
MEDI8852; A/Perth/16/2009, H3N2	0.305926	0.049194
CR8020; A/Aichi/2/1968, H3N2	0.82662	0.67114
MEDI8852; A/Aichi/2/1968, H3N2	0.76515	0.49757
FI6V3; A/Aichi/2/1968. H3N2	0.55543	0.04196
C05; A/Aichi/2/1968, H3N2	-1.6069	-1.6178

## Sheet: Figure 2b
	log10 (IC80 (µg/ml))
	Parental, ELISA	R3, Fluorescence
H1N1
CR6261; A/Michigan/45/2015, H1N1	0.57351	-0.1316
MEDI8852; A/Michigan/45/2015, H1N1	0.2083	-0.0701
FI6v3; A/Michigan/45/2015, H1N1	0.21914	-0.2545
CR6261; A/Solomon Islands/03/2006, H1N1	0.48311	-0.1786
MEDI8852; A/Solomon Islands/03/2006, H1N1	-0.1135	-0.439
FI6v3; A/Solomon Islands/03/2006, H1N1	0.17937	-0.5619
CL6649; A/Solomon Islands/03/2006, H1N1	-1.5997	-1.6214
CR6261; A/USSR/90/1977,H1N1	-0.0195	-0.2437
MEDI8852; A/USSR/90/1977,H1N1	-0.4968	-0.457
FI6v3; A/USSR/90/1977, H1N1	-0.2907	-0.6704
5J8; A/USSR/90/1977, H1N1	-0.3377	-0.5619
CR6261; A/Weiss/1943, H1N1	-0.1569	0.12151
MEDI8852; A/Weiss/1943, H1N1	-0.6415	-0.1497
FI6v3; A/Weiss/1943, H1N1	-0.7644	-0.2039
5J8; A/Weiss/1943, H1N1	-0.4787	-0.6921
H3N2
CR8020; A/Hong Kong/4801/2014, H3N2	0.81939	0.22999
MEDI8852; A/Hong Kong/4801/2014, H3N2	0.30231	0.29146
FI6v3; A/Hong Kong/4801/2014, H3N2	1.39794	0.63136
C05; A/Hong Kong/4801/2014, H3N2	-0.2473	-0.5691
F045-092; A/Hong Kong/4801/2014, H3N2	0.79408	-0.7065
CR8020; A/Switzerland/9715293/2013, H3N2	0.4361	0.46141
MEDI8852; A/Switzerland/9715293/2013, H3N2	0.42887	0.50119
FI6v3; A/Switzerland/9715293/2013, H3N2	0.97487	0.88086
C05; A/Switzerland/9715293/2013, H3N2	-0.7391	-1.2525
F045-092; A/Switzerland/9715293/2013, H3N2	1.39794	0.39271
CR8020; A/Aichi/2/1968, H3N2	1.0942	0.67114
MEDI8852; A/Aichi/2/1968, H3N2	0.97849	0.49757
FI6v3; A/Aichi/2/1968. H3N2	0.76515	0.04196
C05; A/Aichi/2/1968, H3N2	-1.6069	-1.6178
F045-092; A/Aichi/2/1968, H3N2	-2.1131	-2.2

## Sheet: Figure 4d
	IC80 µg/ml
	R3 delPB1	R3delHA
315-02-1F07	2.03958	0.16
315-09-1B12	0.8724	0.096
315-19-1D12	4.84841	0.186
315-23-1C09	5.40265	0.315
315-27-1C08	1.62896	0.086
315-53-1A09	3.62278	0.177
315-53-1B06	3.11856	0.14
315-53-1F12	3.25113	0.159
315-55-1E08	23.7818	1.546
315-55-1E11	8.75652	0.236
CR8020	0.901944	0.054
CR9114	12.8429	0.725
MEDI8852	1.51136	0.126
CT149	16.6249	0.288
FI6v3	2.14406	0.124

## Sheet: Figure 5
	log10 (IC80 (µg/ml))
	A/Michigan/45/2015	A/Boston/YGA_01050/2012	A/California/07/2009	A/New_Jersey/8/1976	A/New_York/08-1326/2008	A/Solomon Islands/03/2006	A/Morioka/3/2005	A/Canterbury/76/2000	A/New_Caledonia/20/1999	A/Beijing/262/1995	A/New_York/146/2000	A/Shanghai/8/1996	A/New_York/653/1996	A/New_York/638/1995	A/Memphis/4/1987	A/Chile/1/1983	A/USSR/90/1977	A/Kiew/1/1957	A/Malaysia/1954	A/FortMonmouth/1/1947	A/Weiss/1943	A/Puerto Rico/8/1934	A/WSN/1933	H5N1 A/Vietnam/1204/2004	H5N1 A/Indonesia/5/2006	H2N2 A/Singapore/1/1957	H3N2 A/Singapore/INFIMH-16-0019/2016	A/Hong_Kong/4801/2014	A/Switzerland/9715293/2013	A/Texas/50/2012	A/Victoria/361/2011	A/Perth/16/2009	A/Brisbane/10/2007	A/Wisconsin/67/2005	A/California/07/2004	A/Fujian/411/2002	A/Moscow/10/1999	A/Sydney/5/1997	A/Indiana/10/2011	A/Brisbane/8/1996	A/Johannesburg/33/1994	A/Shangdong/9/1993	A/Beijing/353/1989	A/Shanghai/11/1987	A/Sichuan/2/1987	A/Colorado/2/1986	A/Phillipines/2/1982	A/Netherlands/209/1980	A/Texas/1/1977
315-02-1F07	0.237223	0.595201	0.201063	1.39794	1.39794	1.39794	1.39794	1.39794	1.39794	1.39794	1.39794	1.39794	1.39794	1.39794	1.39794	1.39794	1.39794	1.39794	1.39794	1.39794	1.39794	1.39794	1.39794	1.39794	1.39794	1.39794	0.684666	0.117897	0.627744	0.725375	0.26615	0.0672736	0.53373	0.342085	0.208295	0.225051	0.0455779	0.041962	1.39794	-0.58721	0.121513	0.248071	0.125129	-0.0629003	-0.0773641	-0.0773641	0.157672	0.30231	0.287846
315-02-1H01	-0.265393	-0.337712	-0.551052	-0.688458	-0.385103	-0.92711	-0.652299	-0.279857	-0.554668	-0.417263	-0.0448206	-0.623371	-0.482349	-0.323248	-0.619755	-0.702922	-0.684842	-0.630603	-0.337712	-0.865639	-0.815016	-0.756962	-1.60206	-1.18709	-0.89279	1.39794	1.39794	1.39794	1.39794	1.39794	1.39794	1.39794	1.39794	1.39794	1.39794	1.39794	1.39794	1.39794	1.39794	1.39794	1.39794	1.39794	1.39794	1.39794	1.39794	1.39794	1.39794	1.39794	1.39794
315-09-1B12	1.39794	1.39794	1.39794	1.39794	1.39794	1.39794	1.39794	1.39794	1.39794	1.39794	1.39794	1.39794	1.39794	1.39794	1.39794	1.39794	1.39794	1.39794	1.39794	1.39794	1.39794	1.39794	1.39794	-0.421361	-0.144481	1.39794	0.301681	-0.0737482	0.53373	0.493955	-0.207538	-0.478734	0.0636576	0.0347301	0.121513	0.178977	-0.406415	-0.341328	1.24245	-0.95242	-0.594444	-0.305168	-0.417263	-0.59806	-0.478734	-0.699306	-0.366639	-0.283473	-0.583596
315-19-1D12	1.39794	1.39794	1.39794	1.39794	1.39794	1.39794	1.39794	1.39794	1.39794	1.39794	1.39794	1.39794	1.39794	1.39794	1.39794	1.39794	1.39794	1.39794	1.39794	1.39794	1.39794	1.39794	1.39794	1.39794	1.39794	1.39794	0.838282	0.338469	1.14482	1.23161	0.258918	0.161288	0.750686	1.37986	1.01103	1.26611	0.117897	0.432484	1.39794	-0.38472	0.0166504	0.154056	0.0672736	-0.120755	-0.0990597	-0.294321	0.201063	0.389092	0.0962011
315-23-1C09	0.689215	0.692831	0.324005	0.201063	1.39794	1.39794	0.80131	1.39794	1.39794	1.3654	1.39794	0.352933	0.490339	1.06889	1.0942	0.51565	0.837469	0.747071	1.39794	0.974875	0.656672	1.21796	-1.03621	-0.342944	-0.126679	1.39794	1.06863	0.410788	1.22076	1.22437	0.747071	0.255303	1.06166	1.39794	1.39794	1.39794	1.39794	1.39794	1.39794	1.39794	0.577121	0.414404	0.425252	0.28423	0.374629	0.0817373	0.269766	0.313158	0.0600417
315-27-1C08	1.39794	1.39794	1.39794	1.39794	1.39794	1.39794	1.39794	1.39794	1.39794	1.39794	1.39794	1.39794	1.39794	1.39794	1.39794	1.39794	1.39794	1.39794	1.39794	1.39794	1.39794	1.39794	1.39794	1.39794	1.39794	1.39794	0.655619	0.103433	0.815773	0.710911	-0.370255	-0.189458	0.244455	0.504802	0.363781	0.567732	0.0274982	0.110665	0.747071	-0.56913	-0.283473	-0.297936	-0.316016	-0.558284	-0.435342	-0.768009	-0.341328	-0.308784	-0.619755
315-53-1A07	1.39794	1.39794	1.39794	1.39794	1.39794	1.39794	1.39794	1.39794	1.39794	1.39794	1.39794	1.39794	1.39794	1.39794	1.39794	1.39794	1.39794	1.39794	1.39794	1.39794	1.39794	1.39794	1.39794	1.39794	1.39794	1.39794	1.39794	1.39794	1.39794	1.39794	1.39794	1.39794	1.39794	1.39794	1.39794	1.39794	1.39794	1.39794	1.39794	1.39794	1.39794	1.39794	1.39794	1.39794	1.39794	1.39794	1.39794	1.39794	1.39794
315-53-1A09	1.39794	1.39794	-0.23285	0.848317	1.39794	1.39794	1.39794	1.39794	1.39794	1.39794	1.39794	0.143208	0.041962	0.392708	1.39794	1.39794	1.39794	1.39794	1.39794	1.39794	1.39794	1.39794	1.39794	-0.485452	-0.278189	-0.665546	0.570776	0.360165	0.971259	1.06889	0.0853533	-0.120755	0.443331	0.815773	0.6856	0.961801	0.338469	0.389092	0.645824	-0.28347	-0.0629003	-0.0882119	-0.023125	-0.355792	-0.269009	-0.410031	-0.138835	0.135976	-0.337712
315-53-1B06	0.154056	0.117897	-0.413647	-0.496813	0.170262	-0.316016	-0.370255	0.276998	0.110665	0.967643	0.602433	-0.42811	-0.370255	-0.0086612	-0.185842	-0.402799	-0.084596	0.66752	0.309542	-0.344944	-0.3124	-0.0705811	-1.26761	-1.22915	-0.966576	-0.946922	0.453012	0.215527	0.837469	0.927868	0.530114	0.385476	0.6856	0.642208	0.681984	1.00121	1.39794	0.385476	0.146824	-0.12799	-0.023125	0.107049	0.324005	-0.0701322	0.0274982	-0.189458	-0.0267409	0.305926	-0.149683
315-53-1F12	0.309542	0.172136	-0.131603	-0.0773641	0.289366	-0.272625	-0.301553	0.30231	0.211911	0.681984	0.739839	0.0672736	-0.023125	0.255303	0.0094185	-0.102676	0.0311142	0.475875	0.320389	-0.124371	-0.316016	-0.0291884	-1.12494	-0.917215	-0.787812	-0.688246	0.56914	0.262534	0.89894	0.877244	0.692831	0.345701	0.866397	0.562658	0.689215	0.961231	1.39794	0.255303	0.208295	-0.27624	0.172136	0.258918	0.475875	0.121513	0.251687	1.39794	0.208295	1.39794	0.0708895
315-55-1E08	0.244455	0.117897	0.0889692	0.421636	1.39794	0.797694	0.754302	1.31116	1.20991	1.39794	1.39794	0.410788	0.461411	0.389092	0.855549	0.414404	0.721759	0.985723	1.28585	0.833853	0.154056	0.780965	-0.460924	-0.747147	-0.67162	0.802089	1.39794	1.18822	1.39794	1.39794	1.39794	1.35455	1.39794	1.39794	1.39794	1.39794	1.39794	1.39794	1.39794	1.39794	1.39794	1.35455	1.39794	1.14482	1.27861	1.23522	1.33285	1.39794	1.39794
315-55-1E11	0.0708895	0.0962011	-0.189458	-0.294321	0.258877	-0.449806	-0.410031	0.175752	-0.0448206	-0.0375887	0.76515	-0.883719	-0.229234	0.0528098	-0.0122771	-0.536589	-0.019509	-0.120755	0.41802	-0.344944	-0.388335	0.173478	-1.24413	-0.958607	-0.681937	-0.769551	1.24983	0.490339	1.37624	1.39794	0.508418	0.39994	1.16652	1.39794	1.11951	1.39794	0.526498	1.06889	1.18098	0.16852	0.768766	0.848317	0.830237	0.483107	0.555426	0.450563	0.602433	1.18822	1.03273
CR6261	0.154056	-0.261777	-0.0267409	-0.359407	-0.356547	-0.467886	-0.113523	0.121513	-0.0448206	0.15044	0.721759	-0.106292	-0.138835	0.211911	-0.326864	-0.420878	-0.171379	-0.0629003	-0.084596	-0.460654	-0.182226	0.146748	-1.16115	-1.17393	-0.519993	-0.59176	1.39794	1.39794	1.39794	1.39794	1.39794	1.39794	1.39794	1.39794	1.39794	1.39794	1.39794	1.39794	1.39794	1.39794	1.39794	1.39794	1.39794	1.39794	1.39794	1.39794	1.39794	1.39794	1.39794
CR8020	1.39794	1.39794	1.39794	1.39794	1.39794	1.39794	1.39794	1.39794	1.39794	1.39794	1.39794	1.39794	1.39794	1.39794	1.39794	1.39794	1.39794	1.39794	1.39794	1.39794	1.39794	1.39794	1.39794	1.39794	1.39794	1.39794	0.269046	-0.211154	0.371013	0.580737	0.103433	-0.0412047	0.909788	1.01465	0.927868	0.935054	0.349317	0.39994	0.421636	-0.27262	0.0347301	0.389092	0.273382	0.0311142	0.226375	0.143208	0.204679	0.620513	0.240839
CR9114	-0.420878	-0.399183	-0.160531	-0.749929	-0.563837	-1.0609	-0.518509	-0.250929	-0.554668	-0.344944	-0.0556684	-0.525741	-0.485965	-0.243697	-0.663147	-0.673994	-0.634219	-0.44619	-0.334096	-0.825864	-0.478734	-0.563837	-1.49485	-1.52288	-0.879426	1.39794	0.793092	0.696447	1.35455	1.39794	1.17375	0.945947	1.33647	1.39794	1.39794	1.39794	1.32562	1.0942	0.819389	0.316774	1.09058	1.21714	0.859165	0.653056	0.739839	0.707295	1.13036	1.30393	1.39794
MEDI8852	-0.023125	-0.0556684	0.0238823	-0.182226	0.0909631	-0.605291	-0.290705	-0.138835	-0.0556684	0.211911	0.352933	-0.243697	-0.178611	0.117897	-0.377487	-0.323248	-0.142451	0.0708895	0.0166504	-0.659531	-0.142451	-0.175874	-1.35655	-1.05552	-0.935542	-0.896196	0.488127	-0.0592844	0.739839	0.700063	0.324005	0.226375	0.584353	0.490339	0.540962	0.738463	0.374629	0.179368	0.193832	-0.26901	0.114281	0.287846	0.26615	-0.106292	0.121513	0.0672736	0.0962011	0.385476	-0.0122771
CT149	1.39794	1.39794	1.39794	1.39794	1.39794	1.39794	1.39794	1.39794	1.39794	1.39794	1.39794	0.956795	0.859165	0.562658	1.39794	1.39794	1.39794	1.39794	1.39794	1.39794	1.39794	1.39794	0.278525	-1.05061	-0.962573	1.39794	1.08493	0.747071	1.39794	1.39794	0.15044	0.0708895	0.324005	1.39794	1.39794	1.39794	0.154056	0.0202663	0.953179	-0.6523	-0.193074	-0.413647	-0.576364	-0.749929	-0.663147	-0.916262	-0.59806	-0.706538	-0.941574
FI6v3	-0.21477	-0.420878	-0.500429	-0.905415	-0.242604	-0.974118	-0.721002	-0.406415	-0.630603	-0.334096	0.0600417	-0.648683	-0.706538	-0.247313	-0.818632	-0.995813	-0.612523	-0.532973	-0.471502	-1.01751	-0.370255	-0.785156	-1.61979	-1.52288	-1.03621	-1.1549	0.396374	0.226375	0.757918	0.920636	0.107049	-0.0701322	0.374629	0.707295	0.508418	0.742725	0.291462	0.255303	1.39071	-0.42811	0.222759	0.403556	0.117897	-0.0375887	0.0202663	-0.203922	0.132361	0.26615	0.117897
CH65	1.39794	1.39794	1.39794	1.39794	0.69897	-1.20192	-1.27786	-0.974118	-0.363023	-1.37187	-1.97573	-1.69369	-1.91426	-1.92873	-1.42249	1.39794	1.39794	1.39794	1.39794	1.39794	-0.619755	1.39794	1.39794	1.39794	1.39794	1.39794	1.39794	1.39794	1.39794	1.39794	1.39794	1.39794	1.39794	1.39794	1.39794	1.39794	1.39794	1.39794	1.39794	1.39794	1.39794	1.39794	1.39794	1.39794	1.39794	1.39794	1.39794	1.39794	1.39794
5J8	-1.50205	-1.7407	1.39794	0.240839	1.39794	1.39794	-0.478734	-0.391951	1.39794	1.39794	-1.63945	-1.39718	-1.42611	-1.12237	-1.72623	-0.916262	0.157672	-0.0954438	1.39794	0.559042	0.146824	1.39794	1.39794	1.39794	1.39794	1.39794	1.39794	1.39794	1.39794	1.39794	1.39794	1.39794	1.39794	1.39794	1.39794	1.39794	1.39794	1.39794	1.39794	1.39794	1.39794	1.39794	1.39794	1.39794	1.39794	1.39794	1.39794	1.39794	1.39794
C05	1.39794	1.39794	1.39794	1.39794	1.39794	1.39794	-1.25978	-0.999429	-1.02112	-1.50566	1.39794	1.39794	1.39794	1.39794	1.39794	1.39794	1.39794	-0.739081	1.39794	1.39794	1.39794	1.39794	-1.284	1.39794	1.39794	0.775392	-0.653647	0.736223	-0.164147	-1.56713	-1.67199	-2.09868	-1.43334	-0.33048	-1.17661	-1.33724	1.39794	1.39794	1.39794	1.39794	1.39794	1.39794	1.39794	1.39794	1.39794	1.39794	1.39794	1.39794	1.39794
F045-092	1.39794	1.39794	1.39794	1.39794	1.39794	1.2533	1.39794	1.39794	1.39794	1.19183	1.39794	1.39794	1.39794	1.39794	1.39794	1.39794	1.39794	1.39794	1.39794	1.39794	1.39794	1.39794	1.11588	1.39794	1.39794	1.39794	-0.866461	0.0889692	1.37624	-1.12237	-1.36102	-1.82748	-0.44619	-0.984965	-0.992197	1.39794	-1.44781	-1.05367	-1.03197	-1.35379	-1.61414	-1.43334	1.39794	-0.937958	-0.822248	-1.22362	-1.19831	-0.959654	-0.959654
F005-126	1.39794	1.39794	1.39794	1.39794	1.39794	1.39794	1.39794	1.39794	1.39794	1.39794	1.39794	1.39794	1.39794	1.39794	1.39794	1.39794	1.39794	1.39794	1.39794	1.39794	1.39794	1.39794	1.39794	1.39794	1.39794	1.39794	0.9509	0.707295	1.39794	1.39794	1.10505	0.714527	1.39794	1.39794	1.39794	1.39794	1.39794	-0.102676	1.39794	-0.45704	0.653056	1.39794	1.38709	0.873629	0.624129	0.660288	1.37263	0.486723	-0.301553
310-33-1F04	1.39794	1.39794	-0.319632	-0.637835	0.846461	-0.207538	-0.189458	0.497571	0.692831	1.39794	1.39794	0.132361	0.219143	0.190216	0.229991	-0.702922	-0.630603	0.855549	0.128745	-0.0592844	1.39794	1.39794	1.39794	1.39794	1.39794	1.39794	1.39794	1.39794	1.39794	1.39794	1.39794	1.39794	1.39794	1.39794	1.39794	1.39794	1.39794	1.39794	1.39794	1.39794	1.39794	1.39794	1.39794	1.39794	1.39794	1.39794	1.39794	1.39794	1.39794
[truncated: 6 more columns]

## Sheet: Figure 6
IC80 (µg ml-1)	MEDI8552	FI6v3	CR9114	315-53-1F12	315-53-1B06	C05
25	0	0	0	0	0	0
0.001	0	0	0	0	0	0
0.9481	1
0.8797	1
1.0565	1
0.6573	1
1.233	1
0.2481	1
0.512	1
0.7264	1
0.8797	1
1.629	1
2.2539	1
0.5706	1
0.6628	1
1.3119	1
0.4193	1
0.4751	1
0.7204	1
1.1773	1
1.0391	1
0.219	1
0.7204	1
0.667	1
0.044	1
0.088	1
0.116	1
0.127	1
3.077	1
0.8724	1
5.4934	1
5.0126	1
2.1087	1
1.6841	1
3.8402	1
3.0927	1
3.4751	1
5.476	1
2.3693	1
1.5114	1
1.5625	1
0.5383	1
1.301	1
1.9402	1
1.8457	1
0.7829	1
1.3229	1
1.1675	1
1.248	1
2.4293	1
0.9721	1
1.4988	1
1.2376	1
1.8001	1
0.192	1
0.259	1
0.301	1
0.6099		1
0.3794		1
0.3159		1
0.1243		1
0.572		1
0.1061		1
0.1901		1
0.3923		1
0.2341		1
0.4633		1
1.1483		1
0.2246		1
0.1965		1
0.5658		1
0.1518		1
0.101		1
0.244		1
0.2931		1
0.3377		1
0.096		1
0.4263		1
0.164		1
0.024		1
0.03		1
0.092		1
0.07		1
2.491		1
1.6841		1
5.7269		1
8.3298		1
1.2795		1
0.8509		1
2.3693		1
5.0968		1
3.2242		1
5.53		1
1.9564		1
1.8001		1
24.587		1
0.3732		1
1.6702		1
2.5325		1
1.3119		1
0.9171		1
1.0478		1
0.6253		1
1.3563		1
1.8457		1
1.3119		1
1.2795		1
1.5367		1
0.8797		1
0.624		1
0.932		1
7.887		1
0.3794			1
0.3989			1
0.691			1
0.1779			1
0.273			1
0.0869			1
0.303			1
0.5611			1
0.2788			1
0.4519			1
0.8797			1
0.298			1
0.3266			1
0.5706			1
0.2172			1
0.2118			1
0.2322			1
0.3579			1
0.4633			1
0.1493			1
0.3321			1
0.273			1
0.032			1
0.03			1
0.132			1
25			0
6.21			1
4.971			1
22.623			1
25			0
14.919			1
8.8297			1
21.7			1
25			0
25			0
25			0
21.165			1
12.422			1
6.5977			1
2.0738			1
12.319			1
16.487			1
7.2304			1
4.4984			1
5.4934			1
5.0968			1
13.501			1
20.134			1
25			0
19.637			1
25			0
15.17			1
0.143			1
0.319			1
0.394			1
2.0396				1
1.4864				1
0.7386				1
0.8368				1
1.947				1
0.5338				1
0.4994				1
2.0059				1
1.629				1
4.8082				1
5.4934				1
1.1675				1
0.9481				1
1.8001				1
1.0219				1
0.7894				1
1.0743				1
2.9914				1
2.0912				1
0.751				1
0.483				1
0.935				1
0.075				1
0.121				1
0.163				1
0.205				1
3.708				1
1.8304				1
7.9239				1
7.5378				1
4.9298				1
2.2167				1
7.3518				1
3.6531				1
4.8889				1
9.146				1
25				0
1.8001				1
1.6155				1
0.5294				1
1.4864				1
1.8152				1
2.9914				1
1.3229				1
1.7852				1
25				0
1.6155				1
25				0
1.1773				1
1.7124				1
2.2917				1
6.9356				1
0.188				1
0.544				1
0.201				1
1.4258					1
1.3119					1
0.3858					1
0.3186					1
1.48					1
0.483					1
0.4263					1
1.8923					1
1.2902					1
9.282					1
4.0034					1
0.3732					1
0.4263					1
0.9803					1
0.6519					1
0.3955					1
0.823					1
4.6507					1
2.0396					1
0.4519					1
0.4871					1
0.85					1
0.054					1
0.059					1
0.108					1
0.113					1
2.838					1
1.6426					1
6.8781					1
8.4697					1
3.3893					1
2.4293					1
4.8484					1
4.3874					1
4.8082					1
10.028					1
25					0
2.4293					1
1.4022					1
0.7447					1
0.9481					1
1.2795					1
2.1087					1
0.8509					1
1.0654					1
0.6465					1
0.9403					1
2.0227					1
0.7085					1
1.0219					1
1.1107					1
1.3906					1
0.108					1
0.135					1
0.087					1
25						0
25						0
25						0
25						0
25						0
25						0
0.055						1
0.1001						1
0.0953						1
0.0312						1
25						0
25						0
25						0
25						0
25						0
25						0
25						0
0.1824						1
25						0
25						0
25						0
25						0
0.052						1
25						0
25						0
5.962						1
0.222						1
5.4478						1
0.6853						1
0.0271						1
0.0213						1
0.008						1
0.0369						1
0.4672						1
0.0666						1
0.046						1
25						0
25						0
25						0
25						0
25						0
25						0
25						0
25						0
25						0
25						0
25						0
25						0
25						0
25						0
25						0
0.5294						1
25						0
25						0
25						0

## Sheet: Suppl Fig 2
	H1N1, MDCK-SIAT1					H1N1, MDCK-SIAT1 PB1					H1N1 R3delPB1, MDCK-SIAT1					H1N1 R3delPB1, MDCK-SIAT1 PB1
	Replicate1	Replicate2	Replicate3	AVERAGE	STDEV	Replicate1	Replicate2	Replicate3	AVERAGE	STDEV	Replicate1	Replicate2	Replicate3	AVERAGE	STDEV	Replicate1	Replicate2	Replicate3	AVERAGE	STDEV
18h POI	0.0622639	0.0567094	0.0709683	0.0633139	0.0071872	0.0259229	0.0347809	0.0278119	0.0295052	0.00466547	0.0005469	0.0002285	0.0001637	0.000313033	0.00020511	0.0500287	0.0249156	0.0601939	0.0450461	0.0181593
20h POI	0.196325	0.161703	0.130598	0.162875	0.0328792	0.0599321	0.0721135	0.0596943	0.0639133	0.00710258	0.001075	0.0012512	6.96e-05	0.0007986	0.00063745	0.0975396	0.0496905	0.0750581	0.0740961	0.0239391
22h POI	0.641383	0.583386	0.498854	0.574541	0.071675	0.296445	0.313429	0.274659	0.294844	0.0194344	0.0016604	0.0011516	0.000751	0.00118767	0.000455772	0.10545	0.168788	0.22301	0.165749	0.0588386
24h POI	0.696297	0.759594	0.591812	0.682568	0.0847294	0.528483	0.744669	0.644479	0.63921	0.108189	0.0006583	0.0002847	6.91e-05	0.000337367	0.00029811	0.22194	0.177239	0.283458	0.227546	0.053331
40h POI	0.925913	0.933855	0.92646	0.928743	0.00443606	0.88901	0.82051	0.911098	0.873539	0.0472337	0.0002298	0.000567	0.0002549	0.000350567	0.000187856	0.983932	0.973098	0.967075	0.974702	0.00854212

## Sheet: Suppl Fig 3b
	A/Singapore/INFIMH-16-0019/2016 H3N2 R3delPB1 titration
	Replicate1	Replicate2	Replicate3	Replicate4	Replicate5	Replicate6	Replicate7	Replicate8	Average	Stdev
128	4370	3797	3780	3836	4202	4585	3801	4389	4095	328.45
256	3018	3468	2173	2832	3474	2877	2973	2875	2961.25	409.817
512	2130	1977	1565	1506	1816	1592	1491	1947	1753	246.353
1024	639	777	791	1041	833	792	944	657	809.25	134.305

## Sheet: Suppl Fig 3c
	CR6261		CR8020		FI6v3
Ab conc (µg/ml)	% Neutralization	Stdev	% Neutralization	Stdev	% Neutralization	Stdev
25	-13.8	2.05856	99.6213	0.55	98.8047	0.2
6.25	3.44	3.51	96.46	0.5	92.41	0.7
1.5625	-6.75	4.37	80.06	2.61	74.17	3.51
0.390625	0.28	2.06	44.73	1.05	52.79	3.01
0.097656	7.6	0.25	20.31	0.45	38.17	1.31
0.024414	12.39	4.22	5.82	2.26	29.64	8.44
0.006104	-9.59	5.87	10.4	0.6	22.58	0.25

## Sheet: Suppl Fig 4d
	IC80 µg/ml
	R3 delPB1	R4delPB1
315-02-1F07	2.03958	0.98845
315-09-1B12	0.8724	0.782904
315-19-1D12	4.84841	2.55371
315-23-1C09	5.40265	3.44624
315-27-1C08	1.62896	1.04777
315-53-1A09	3.62278	1.65632
315-53-1B06	3.11856	1.27953
315-53-1F12	3.25113	1.32286
315-55-1E08	23.7818	13.2779
315-55-1E11	8.75652	2.91761
CR8020	0.901944	0.422794
CR9114	12.8429	5.58561
MEDI8852	1.51136	0.972127
CT149	16.6249	4.76834
FI6v3	2.14406	0.879694

## Sheet: Suppl Fig 4e
	Genome copies per ml
	H1 HA	H3 HA	M
Mock	0	0	0
R4 delPB1	0	726000000	304000000
R4 delPB1/H1N1	3380000	186000000	164000000
H1N1	274000000	0	898000000
R4 d	0	0	0
R4 delPB1	0	0	0
R4 delPB1/H1N1	6100000000	0	1600000000
H1N1	5680000000	0	2970000000

[truncated: 4 more sheets: Suppl Fig 5, Suppl Fig 6a, Suppl Fig 6b, Suppl Fig 7]
